# Supplementary material for: The Gut Microbiota of Newborn Calves and Influence of Potential Probiotics on Reducing Diarrheic Disease by Inhibition of Pathogen Colonization
Source: Front Microbiol. 2021 Oct 21;12:772863. doi: 10.3389/fmicb.2021.772863 (PMC8567051; doi:10.3389/fmicb.2021.772863)
Supplement: Supplementary file 1 [file Data_Sheet_1.zip]

Archive with 2 entries (2 files):
- Supplementary figure.pdf
- Supplementary tables.xlsx
