# Supplementary material for: The Gut Microbiota of Newborn Calves and Influence of Potential Probiotics on Reducing Diarrheic Disease by Inhibition of Pathogen Colonization
Source: Front Microbiol. 2021 Oct 21;12:772863. doi: 10.3389/fmicb.2021.772863 (PMC8567051; doi:10.3389/fmicb.2021.772863)
Supplement: Supplementary file 1 [file Data_Sheet_1.zip › Supplementary tables.xlsx]

## Sheet: Table S1
Supplementary Table 1. Animal information
Animal ID	Sequencing ID	Age (days)	Sex	Birthweight	Fecal morphology
3210042	KM3579	35	Female	31.7514	Nomal solid feces
3210043	KM3580	35	Female	38.1017	Nomal solid feces
3210044	KM3591	35	Female	35.3802	Nomal solid feces
3210045	KM3598	35	Female	34.473	Mild watery feces
3210046	KM3619	34	Bull	35.3802	Nomal solid feces
3210047	KM3574	32	Bull	36.741	Nomal solid feces
3210048	KM3620	32	Bull	30.8443	Nomal solid feces
3210049	KM3617	32	Female	36.2874	Nomal solid feces
3210050	KM3581	32	Bull	36.2874	Nomal solid feces
3210051	KM3582	32	Bull	39.0089	Nomal solid feces
3210052	KM3606	32	Bull	27.2155	Nomal solid feces
3210053	KM3602	32	Female	32.6586	Mild Hemorrhagic feces
3210054	KM3596	31	Female	30.8443	Mild watery feces
3210056	KM3614	31	Bull	40.8233	Nomal solid feces
3210057	KM3567	30	Female	30.8443	Nomal solid feces
3210058	KM3607	30	Bull	47.1736	Nomal solid feces
3210059	KM3601	30	Bull	33.5658	Nomal solid feces
3210060	KM3572	30	Female	32.6586	Nomal solid feces
3210061	KM3604	29	Female	31.7514	Mild watery feces
3210062	KM3611	29	Female	31.7514	Nomal solid feces
3210063	KM3573	29	Bull	37.1945	Nomal solid feces
3210064	KM3569	29	Bull	36.2874	Nomal solid feces
3210065	KM3587	29	Female	32.6586	Nomal solid feces
3210066	KM3568	29	Female	38.1017	Nomal solid feces
3210067	KM3592	29	Female	32.6586	Nomal solid feces
3210068	KM3590	29	Female	38.1017	Nomal solid feces
3210069	KM3588	29	Bull	33.5658	Nomal solid feces
3210070	KM3576	29	Female	39.9161	Nomal solid feces
3210071	KM3584	29	Female	40.8233	Nomal solid feces
3210072	KM3615	28	Bull	32.6586	Mild Hemorrhagic feces
3210073	KM3599	28	Bull	40.8233	Nomal solid feces
3210074	KM3600	28	Female	29.0299	Nomal solid feces
3210075	KM3565	28	Female	37.1945	Nomal solid feces
3210076	KM3571	27	Female	47.6272	Nomal solid feces
3210077	KM3605	27	Female	43.0912	Nomal solid feces
3210078	KM3595	27	Bull	39.9161	Nomal solid feces
3210079	KM3616	27	Bull	38.5553	Nomal solid feces
3210080	KM3621	27	Bull	43.0912	Nomal solid feces
3210081	KM3583	26	Bull	49.8951	Mild Hemorrhagic feces
3210082	KM3566	26	Female	36.2874	Nomal solid feces
3210083	KM3608	26	Female	43.0912	Nomal solid feces
3210085	KM3618	26	Bull	38.5553	Severe watery feces
3210087	KM3603	25	Bull	31.7514	Nomal solid feces
3210088	KM3594	25	Bull	37.1945	Nomal solid feces
3210089	KM3577	25	Bull	42.6376	Nomal solid feces
3210090	KM3570	25	Female	32.6586	Mild Hemorrhagic feces
3210091	KM3593	25	Bull	37.1945	Nomal solid feces
3210092	KM3612	25	Bull	47.1736	Nomal solid feces
3210093	KM3613	24	Female	30.8443	Nomal solid feces
3210095	KM3609	24	Female	33.5658	Nomal solid feces
3210096	KM3610	24	Female	30.8443	Nomal solid feces
3210097	KM3578	23	Female	32.6586	Nomal solid feces
3210098	KM3589	23	Female	32.6586	Mild Hemorrhagic feces
3210099	KM3586	23	Female	30.3907	Mild Hemorrhagic feces
3210101	KM3585	22	Female	35.3802	Nomal solid feces
3210102	KM3597	22	Female	36.2874	Nomal solid feces
3210103	KM3575	22	Female	30.3907	Nomal solid feces
3210149	KM3625	35	Bull	39.9161	Nomal solid feces
3210150	KM3656	34	Bull	32.205	Nomal solid feces
3210151	KM3653	34	Bull	37.6481	Nomal solid feces
3210152	KM3657	34	Female	32.6586	Nomal solid feces
3210154	KM3642	34	Bull	29.4835	Mild watery feces
3210155	KM3633	33	Bull	30.3907	Nomal solid feces
3210156	KM3654	32	Female	30.8443	Mild Hemorrhagic feces
3210157	KM3650	32	Bull	37.6481	Nomal solid feces
3210158	KM3640	32	Female	25.8547	Severe watery feces
3210159	KM3627	31	Bull	44.452	Nomal solid feces
3210160	KM3637	31	Bull	32.6586	Mild watery feces
3210161	KM3624	31	Bull	42.6376	Nomal solid feces
3210162	KM3644	30	Bull	40.8233	Nomal solid feces
3210163	KM3651	30	Bull	40.8233	Nomal solid feces
3210165	KM3645	30	Bull	39.9161	Nomal solid feces
3210166	KM3639	30	Female	36.2874	Nomal solid feces
3210167	KM3647	30	Bull	33.5658	Nomal solid feces
3210168	KM3629	29	Female	30.3907	Nomal solid feces
3210169	KM3622	29	Female	37.6481	Nomal solid feces
3210170	KM3632	29	Female	35.3802	Severe hemorrhagic feces
3210171	KM3638	29	Bull	34.0194	Nomal solid feces
3210172	KM3648	28	Bull	NA	Nomal solid feces
3210173	KM3626	28	Bull	NA	Nomal solid feces
3210174	KM3649	28	Bull	49.8951	Nomal solid feces
3210175	KM3636	28	Female	42.6376	Nomal solid feces
3210176	KM3646	28	Female	35.3802	Mild watery feces
3210177	KM3635	28	Female	36.2874	Nomal solid feces
3210178	KM3634	28	Bull	34.473	Nomal solid feces
3210179	KM3631	28	Female	29.9371	Nomal solid feces
3210181	KM3661	26	Female	29.4835	Mild Hemorrhagic feces
3210182	KM3659	25	Bull	46.72	Nomal solid feces
3210184	KM3660	24	Female	33.1122	Nomal solid feces
3210188	KM3662	22	Female	29.9371	Nomal solid feces
3210189	KM3658	22	Bull	33.5658	Nomal solid feces

## Sheet: Table S2
Supplementary Table 2. The 16S sequencing information
Sequencing ID	input	filtered	denoised	merged	non-chimeric
KM3565	25956	21672	21464	20962	20919
KM3566	25032	21757	21495	20707	20633
KM3567	25402	20937	20680	20052	19679
KM3568	23685	19792	19580	19048	18985
KM3569	21658	17290	17162	16899	16676
KM3570	19033	14866	14725	14067	13976
KM3571	20580	17459	17264	16695	16618
KM3572	18420	15559	15409	15243	15243
KM3573	19679	16183	15904	15247	15155
KM3574	26221	21936	21707	20733	20051
KM3575	26334	20863	20672	20162	20162
KM3576	23995	18267	18082	17251	17181
KM3577	19924	16522	16345	15859	15781
KM3578	22656	19485	19315	19042	19042
KM3579	23175	19611	19387	18896	18796
KM3580	24481	20132	19865	19206	19133
KM3581	22397	18377	18258	17970	17934
KM3582	22743	18827	18699	18529	18529
KM3583	24149	20386	20276	20086	20086
KM3584	23801	19704	19466	18628	18482
KM3585	21935	18551	18340	17792	17542
KM3586	15672	13132	13000	12770	12770
KM3587	21463	17458	17252	16795	16795
KM3588	23714	19270	19092	18551	18551
KM3589	26819	22435	22302	22027	22027
KM3590	26841	22204	21967	21227	21025
KM3591	29745	24548	24324	23788	23723
KM3592	30621	25559	25270	24538	24120
KM3593	20417	16862	16717	16142	15871
KM3594	28003	21750	21661	21310	21210
KM3595	19387	15736	15548	14942	14783
KM3596	26738	21353	21213	20680	20502
KM3597	24712	20362	20133	19535	19458
KM3598	20367	17622	17470	17008	16587
KM3599	32173	25546	25335	24512	23458
KM3600	25408	20532	20239	19392	18964
KM3601	20108	16179	16021	15697	15624
KM3602	24469	20532	20321	19778	19565
KM3603	20560	16866	16742	16537	16492
KM3604	29488	23489	23255	22579	22434
KM3605	31442	25628	25443	24974	24914
KM3606	17178	13678	13536	13027	13018
KM3607	21682	18435	18217	17549	17081
KM3608	28333	23662	23492	23258	23232
KM3609	36240	30754	30409	29198	28561
KM3610	20600	17008	16722	15872	15494
KM3611	26208	22181	21957	21430	21373
KM3612	28554	22961	22702	21787	21174
KM3613	17644	14611	14394	13935	13933
KM3614	23206	19113	18868	18236	18161
KM3615	19009	15666	15502	15164	15094
KM3616	27709	22678	22481	22005	21978
KM3617	14832	12077	11836	11119	10808
KM3618	24624	18714	18509	17757	17477
KM3619	17952	14998	14755	13999	13969
KM3620	15402	12491	12229	11534	11483
KM3621	17790	14488	14361	13881	13881
KM3622	20696	16863	16590	15346	14653
KM3624	23077	17231	17059	16749	16749
KM3625	22415	18198	18142	17891	17891
KM3626	26075	21641	21568	21341	21341
KM3627	29546	24829	24582	24275	24149
KM3629	28262	22946	22741	22029	21934
KM3631	27194	22842	22556	21680	21110
KM3632	20715	16804	16681	16302	16195
KM3633	25227	21066	20841	20099	19687
KM3634	24691	20337	20116	19249	19042
KM3635	24926	19579	19462	19250	19250
KM3636	28054	22736	22498	21370	20731
KM3637	32580	27719	27589	27164	27146
KM3638	21128	18026	17866	17275	17275
KM3639	27589	22472	22264	21560	21382
KM3640	18320	15376	15302	15058	15058
KM3642	23247	19325	19160	18829	18829
KM3644	24449	20086	19865	19189	18971
KM3645	25651	21796	21619	21284	21266
KM3646	26355	21730	21604	21104	21056
KM3647	24075	19394	19272	18938	18868
KM3648	27355	21457	21301	20620	20620
KM3649	32033	26836	26701	26083	26076
KM3650	27244	22956	22673	21860	21653
KM3651	20798	17545	17361	16897	16897
KM3653	18194	14750	14616	14418	14418
KM3654	28969	23200	23017	22194	21871
KM3656	15008	12242	12008	11497	11437
KM3657	20045	16434	16285	15785	15690
KM3658	28420	23215	22979	22147	21690
KM3659	22823	18248	18095	17454	17439
KM3660	19607	16329	16225	16033	16033
KM3661	22993	19439	19308	19046	19046
KM3662	27877	23157	23003	22428	22303

## Sheet: Table S3
Supplementary Table 3. The average of relative abundance of bacterial phyla in normal solid feces and abnormal feces
Phylum	Normal	Abnormal
p_Actinobacteriota	1.06594	1.10948
p_Bacteroidota	31.9586	31.4139
p_Campilobacterota	0.336211	0.29085
p_Cyanobacteria	0.605355	0.365468
p_Desulfobacterota	0.994995	1.15904
p_Firmicutes	48.7933	48.4858
p_Fusobacteriota	0.617492	1.78377
p_Proteobacteria	13.2047	12.1863
p_Verrucomicrobiota	2.41391	3.20425
Others	0.00950951	0.00108932

## Sheet: Table S4
Supplementary Table 4. The average of relative abudance of bacterial genera that either showed highest relative abundance or lowest relative abundance in normal feces compared with other morphologies.
Bacterial taxa	Normal	Mild Watery	Severe Watery	Mild Hemorrhagic	Severe Hemorrhagic
p_Bacteroidota;f_Barnesiellaceae;g_Barnesiella	1.77277	0.859568	0	1.33449	0.0833333
p_Firmicutes;f_Clostridia_UCG-014;g_Clostridia_UCG-014	2.51464	0.938272	0.0185185	1.77315	0.75
p_Firmicutes;f_Oscillospiraceae;g_Colidextribacter	1.93794	1.1034	0.740741	1.93519	0.638889
p_Firmicutes;f_Oscillospiraceae;g_UCG-005	3.62788	1.30556	0.259259	2.89699	0
p_Firmicutes;f_Lachnospiraceae;g_[Ruminococcus]_torques_group	0.804054	1.01389	3.69444	1.15509	1.62963
p_Firmicutes;f_Lachnospiraceae;g_Tyzzerella	0.222472	1.32562	7.22222	0.444444	2.5

## Sheet: Table S5
Supplementary Table 5. The average of the bacterial genera that were gradually changed with the severity of fecal watery morphology.
Bacterial taxa	Normal	Mild Watery	Severe Watery
p_Bacteroidota;f_Tannerellaceae;g_Parabacteroides	2.28016	1.45216	0.208333
p_Firmicutes;f_Lactobacillaceae;g_Lactobacillus	3.11537	2.01543	1.82407
p_Firmicutes;f_Oscillospiraceae;g_unclassified	2.09872	1.12809	0
p_Proteobacteria;f_Pasteurellaceae;g_Gallibacterium	2.40891	2.36265	0.398148
p_Firmicutes;f_Acidaminococcaceae;g_Phascolarctobacterium	3.85723	4.9321	9.2963
p_Firmicutes;f_Lachnospiraceae;g_Lachnoclostridium	1.1798	1.46914	2.8287
p_Firmicutes;f_Lachnospiraceae;g_Lachnospiraceae_UCG-004	0.571822	2.8858	4.29167
p_Firmicutes;f_Lachnospiraceae;g_unclassified	2.73711	3.33488	6.23611
p_Firmicutes;f_Veillonellaceae;g_Veillonella	1.36774	3.82407	5.33333
p_Proteobacteria;f_Sutterellaceae;g_Parasutterella	0.359484	1.18056	1.34259

## Sheet: Table S6
Supplementary Table 6. The average of the bacterial genera that were gradually changed with the severity of hemorrhagic morphology.
Bacterial taxa	Normal	Mild Hemorrhagic	Severe Hemorrhagic
p_Firmicutes;f_Butyricicoccaceae;g_Butyricicoccus	0.938689	1.49306	2.5463
p_Firmicutes;f_Oscillospiraceae;g_unclassified	2.09872	2.52662	2.62037
